# Supplementary material for: A functional FRIa variant drives turnip adaptation to the Qinghai-Xizang Plateau
Source: Mol Hortic. 2026 Jan 12;6:6. doi: 10.1186/s43897-025-00185-9 (PMC12794460; doi:10.1186/s43897-025-00185-9)
Supplement: Supplementary file 2 — Additional file 2: Table S1. Information of the Brassica rapa ssp. rapa samples used in this study. Table S2. FLC2 SNP variants detected by resequencing data. Table S3. FRIa SNP variants detected by resequencing data. Table S4. FRIa nonsynonymous variants detected by Sanger sequencing. Table S5. Sequence of five FRIa alleles. Table S6. List of primers used in this study. [file 43897_2025_185_MOESM2_ESM.xlsx]

## Sheet: S1
Table S1: Information of the Brassica rapa ssp. rapa samples used in this study
Sample ID	Accession	Geography	Altitude	Raw Base(bp)	Clean Base(bp)	Mapping rate	Q30	GC	Flowering time (d)
B01-1	B01	China,Yunnan	3237.11	12282192300	11944320228	0.9688	0.9359	0.3787	174
B01-2	B01	China,Yunnan	3237.11	10293914400	10130228776	0.9666	0.9157	0.3926	177
B01-3	B01	China,Yunnan	3237.11	12086557500	11799449228	0.9752	0.9344	0.3835	178
B01-4	B01	China,Yunnan	3237.11	10975249800	10790609146	0.9653	0.9211	0.3954	178
B01-5	B01	China,Yunnan	3237.11	10668072900	10481374852	0.9681	0.9142	0.391	179
B02A-1	B02A	China,Yunnan	1878.82	12288457172	12070414653	0.9686	0.944	0.3827	136
B02A-5	B02A	China,Yunnan	1878.82	12037612398	11780120813	0.9689	0.9387	0.3871	138
B02A-6	B02A	China,Yunnan	1878.82	12651366288	12413857223	0.9547	0.9433	0.3808	137
B02A-8	B02A	China,Yunnan	1878.82	13373229642	13132598932	0.9751	0.943	0.3832	137
B02A-9	B02A	China,Yunnan	1878.82	11969154788	11755740980	0.9757	0.9445	0.3841	145
B03-1	B03	China,Qinghai	3679.13	10464316348	10241926423	0.9594	0.9275	0.3837	188
B03-2	B03	China,Qinghai	3679.13	11305091184	11081726046	0.9331	0.9281	0.3856	190
B03-3	B03	China,Qinghai	3679.13	13642905726	13400954823	0.9606	0.935	0.3815	191
B03-4	B03	China,Qinghai	3679.13	12930474730	12731655421	0.8114	0.9342	0.369	192
B03-5	B03	China,Qinghai	3679.13	14281498570	14051198350	0.9555	0.937	0.3759	192
B04-1	B04	China,Qinghai	3638.6	12178744800	11992769402	0.9703	0.9273	0.3825	188
B04-2	B04	China,Qinghai	3638.6	12828227400	12548335628	0.9703	0.9254	0.3822	190
B04-3	B04	China,Qinghai	3638.6	12176412600	11944455118	0.9656	0.9219	0.3903	191
B04-4	B04	China,Qinghai	3638.6	10841975700	10691155024	0.9689	0.9221	0.3907	192
B04-5	B04	China,Qinghai	3638.6	12827496000	12610053882	0.9693	0.9258	0.3841	192
B05-1	B05	China,Qinghai	4230.14	10593683314	10400797442	0.9475	0.9321	0.3865	194
B05-2	B05	China,Qinghai	4230.14	11996167642	11792350912	0.9569	0.9291	0.3784	198
B05-3	B05	China,Qinghai	4230.14	12285054114	11997378952	0.9127	0.9201	0.4112	199
B05-4	B05	China,Qinghai	4230.14	13699405936	13447446429	0.9739	0.9319	0.3784	200
B05-5	B05	China,Qinghai	4230.14	13616959622	13374233459	0.9442	0.9369	0.3906	203
B06-1-1-1	B06	China,Qinghai	3834.04	12628523400	12401295290	0.9688	0.9233	0.3928	195
B06-1-1-2	B06	China,Qinghai	3834.04	11585703300	11297043790	0.9745	0.9218	0.3852	199
B06-1-1-3	B06	China,Qinghai	3834.04	4637736600	4635794122	0.963	0.9183	0.39	199
B06-1-1-4	B06	China,Qinghai	3834.04	12669104400	12479115034	0.9648	0.9289	0.3817	201
B06-1-1-5	B06	China,Qinghai	3834.04	11462422500	11247745140	0.9683	0.9221	0.3975	203
B07-1	B07	China,Sichuan	2619.45	12861823200	12668120240	0.9626	0.926	0.3836	143
B07-2	B07	China,Sichuan	2619.45	14469630600	14225345890	0.9664	0.933	0.3803	144
B07-3	B07	China,Sichuan	2619.45	11147859300	10995980046	0.9643	0.9235	0.3907	145
B07-4	B07	China,Sichuan	2619.45	11033120100	10851234386	0.9634	0.923	0.3949	146
B07-5	B07	China,Sichuan	2619.45	12201517500	11916094194	0.9692	0.9312	0.3968	149
B08-1	B08	China,Sichuan	2814.03	14348433344	14112747292	0.9756	0.9353	0.3862	178
B08-2	B08	China,Sichuan	2814.03	12781799622	12541966371	0.9772	0.9331	0.3828	179
B08-3	B08	China,Sichuan	2814.03	10179262044	9939316876	0.9722	0.9252	0.385	180
B08-4	B08	China,Sichuan	2814.03	13013018188	12733809294	0.9764	0.9296	0.381	182
B08-5	B08	China,Sichuan	2814.03	14543238022	14249744704	0.9761	0.9327	0.3825	183
B09-1	B09	China,Yunnan	2314.3	12948638582	12749225530	0.9539	0.9441	0.3817	161
B09-3	B09	China,Yunnan	2314.3	13466858086	13254119222	0.9705	0.9439	0.3845	167
B09-4	B09	China,Yunnan	2314.3	11502769620	11292220990	0.968	0.9427	0.3857	169
B09-7	B09	China,Yunnan	2314.3	11571200918	11371659974	0.9616	0.9431	0.3851	170
B09-8	B09	China,Yunnan	2314.3	13180374144	12945550153	0.9448	0.9393	0.392	171
B10-1	B10	China,Hebei	7.63986	10418775716	10207851519	0.9412	0.9261	0.3909	145
B10-2	B10	China,Hebei	7.63986	10905726816	10701805235	0.9474	0.9311	0.3918	146
B10-3	B10	China,Hebei	7.63986	13276189246	13056580541	0.9687	0.9342	0.3803	149
B10-4	B10	China,Hebei	7.63986	10847394768	10672877330	0.7479	0.9376	0.3613	149
B10-5	B10	China,Hebei	7.63986	10776673478	10583849382	0.9687	0.9425	0.3811	150
B11-1	B11	China,Hebei	7.63986	12937928066	12694567875	0.9609	0.9294	0.3847	145
B11-2	B11	China,Hebei	7.63986	10219288326	10032124063	0.957	0.9283	0.3872	146
B11-3	B11	China,Hebei	7.63986	11014832462	10814653328	0.9698	0.9332	0.3861	146
B11-4	B11	China,Hebei	7.63986	14188334446	13933488535	0.9244	0.934	0.3966	146
B11-5	B11	China,Hebei	7.63986	13550716176	13339400650	0.9546	0.9342	0.3837	150
B13-1	B13	China,Yunnan	2511.31	16112814900	15757080050	0.9785	0.9296	0.3848	153
B13-2	B13	China,Yunnan	2511.31	19301702700	19114151454	0.9604	0.9349	0.3817	153
B13-3	B13	China,Yunnan	2511.31	22897878900	22645389630	0.9643	0.9194	0.3862	153
B13-4	B13	China,Yunnan	2511.31	17704734300	17320791450	0.9725	0.9301	0.3863	157
B13-5	B13	China,Yunnan	2511.31	18073513800	17876927730	0.9718	0.9345	0.3826	158
B17-1	B17	China, Xizang	3644.28	14195998442	13996941552	0.9327	0.9312	0.377	203
B17-2	B17	China, Xizang	3644.28	12566592506	12371243832	0.929	0.9308	0.3769	203
B17-3	B17	China, Xizang	3644.28	11985399748	11816565009	0.9309	0.9306	0.3768	203
B17-4	B17	China, Xizang	3644.28	10532307632	10374292482	0.9318	0.9269	0.3764	204
B17-5	B17	China, Xizang	3644.28	14815432348	14609210833	0.9303	0.9311	0.3781	205
B18-1	B18	China, Xizang	3871.52	16167885000	16009590174	0.9527	0.927	0.3798	178
B18-2	B18	China, Xizang	3871.52	15261387000	15095811716	0.958	0.9194	0.3813	180
B18-3	B18	China, Xizang	3871.52	13647372000	13499237578	0.9576	0.9232	0.382	181
B18-4	B18	China, Xizang	3871.52	14504900100	14363144984	0.9444	0.9234	0.3827	181
B18-5	B18	China, Xizang	3871.52	11443200900	11339477658	0.9529	0.9162	0.3977	181
B19-1	B19	China, Sichuan	1563.77	15785686200	15631407464	0.959	0.934	0.3808	160
B19-2	B19	China, Sichuan	1563.77	14262646200	14111268920	0.955	0.9233	0.3824	167
B19-3	B19	China, Sichuan	1563.77	16395541200	16229240504	0.9525	0.9196	0.3828	167
B19-4	B19	China, Sichuan	1563.77	14719583400	14561112848	0.9524	0.9216	0.3756	168
B19-5	B19	China, Sichuan	1563.77	14292182100	14138965480	0.9552	0.9235	0.3792	168
B20-1-1-1	B20	China, Yunnan	2513.62	15214215000	15041569612	0.966	0.9268	0.3809	150
B20-1-1-2	B20	China, Yunnan	2513.62	14923076400	14762194980	0.9635	0.9248	0.3879	154
B20-1-1-3	B20	China, Yunnan	2513.62	15652309500	15481919474	0.9649	0.9327	0.3931	154
B20-1-1-4	B20	China, Yunnan	2513.62	13744225800	13596603400	0.9598	0.9246	0.3966	154
B20-1-1-5	B20	China, Yunnan	2513.62	13577843700	13431928642	0.968	0.9288	0.3827	156
B21-1	B21	China, Yunnan	1858.85	13794009900	13654774974	0.9589	0.923	0.383	136
B21-2	B21	China, Yunnan	1858.85	13028733900	12895831704	0.9589	0.9207	0.3828	136
B21-3	B21	China, Yunnan	1858.85	14481234000	14342048636	0.9657	0.9293	0.3835	140
B21-4	B21	China, Yunnan	1858.85	12830261700	12693476960	0.9639	0.932	0.389	142
B21-5	B21	China, Yunnan	1858.85	16132383600	15975866030	0.9649	0.9341	0.3842	145
B22-1	B22	China, Yunnan	2013.26	13797649998	13642664687	0.9764	0.9457	0.3784	161
B22-2	B22	China, Yunnan	2013.26	10387924332	10185552446	0.9704	0.9213	0.3805	161
B22-3	B22	China, Yunnan	2013.26	12620363528	12405668712	0.9792	0.9437	0.3859	161
B22-4	B22	China, Yunnan	2013.26	10655752806	10444425166	0.9773	0.9367	0.3845	162
B22-5	B22	China, Yunnan	2013.26	14243450912	13974951171	0.9767	0.9396	0.3836	163
B24-1	B24	China, Yunnan	1934.97	14759035800	14603689282	0.9655	0.9225	0.3894	144
B24-2	B24	China, Yunnan	1934.97	16915809300	16749878948	0.9629	0.9339	0.3794	146
B24-3	B24	China, Yunnan	1934.97	14488521300	14335545838	0.964	0.9196	0.3835	147
B24-4	B24	China, Yunnan	1934.97	13060192800	12927496862	0.9583	0.9082	0.385	147
B24-5	B24	China, Yunnan	1934.97	13382020800	13246728454	0.9622	0.9244	0.3934	149
B25-1	B25	China, Yunnan	2225.84	14927917500	14788475704	0.9599	0.9276	0.3797	159
B25-2	B25	China, Yunnan	2225.84	14417436300	14252149232	0.955	0.9128	0.3813	159
B25-3	B25	China, Yunnan	2225.84	16233047400	16054220758	0.9556	0.9174	0.3795	159
B25-4	B25	China, Yunnan	2225.84	15788864700	15635324638	0.9574	0.9199	0.3805	160
B25-5	B25	China, Yunnan	2225.84	16320334500	16149697106	0.9584	0.9232	0.3862	161
B26-1	B26	China, Yunnan	2099.3	18623603700	18465947238	0.9615	0.9356	0.379	145
B26-2	B26	China, Yunnan	2099.3	19218115500	19034867080	0.9596	0.9291	0.392	148
B26-3	B26	China, Yunnan	2099.3	27233116500	26969765798	0.9575	0.9184	0.383	149
B26-4	B26	China, Yunnan	2099.3	24081437100	23865722972	0.963	0.9313	0.3809	149
B26-5	B26	China, Yunnan	2099.3	20383773600	20179744184	0.9655	0.9201	0.383	151
B27-1	B27	China, Yunnan	2420.25	18615408600	18430006976	0.9641	0.932	0.3867	165
B27-2	B27	China, Yunnan	2420.25	22819984500	22614604606	0.9633	0.9253	0.3809	167
B27-3	B27	China, Yunnan	2420.25	23760270600	23504487856	0.9596	0.9254	0.3825	170
B27-4	B27	China, Yunnan	2420.25	18175267200	18009485550	0.9528	0.9263	0.3817	170
B27-5	B27	China, Yunnan	2420.25	16881819000	16723258102	0.9576	0.9316	0.3807	171
B28-2-2-1	B28	China, Yunnan	1700.64	23302412100	23068363562	0.9616	0.933	0.3821	160
B28-2-2-2	B28	China, Yunnan	1700.64	24179661300	23941751874	0.9658	0.936	0.3823	164
B28-2-2-3	B28	China, Yunnan	1700.64	18927296700	18741399516	0.9636	0.934	0.3817	165
B28-2-2-4	B28	China, Yunnan	1700.64	18531917100	18353336894	0.9596	0.9334	0.3847	165
B28-2-2-5	B28	China, Yunnan	1700.64	20971917900	20766674472	0.9639	0.9334	0.3815	167
B29-2-1	B29	China, Yunnan	2141.76	24314299200	24081792710	0.9645	0.9372	0.3855	164
B29-2-2	B29	China, Yunnan	2141.76	21038116800	20824863886	0.9633	0.9334	0.3804	165
B29-2-3	B29	China, Yunnan	2141.76	18955265700	18773612906	0.9639	0.9382	0.3836	165
B29-2-4	B29	China, Yunnan	2141.76	24988240500	24754531200	0.9592	0.9386	0.3781	165
B29-2-5	B29	China, Yunnan	2141.76	24953799300	24722086714	0.9671	0.9442	0.3805	167
B30-1	B30	China, Yunnan	2482.44	25043822100	24798659262	0.9545	0.941	0.3846	178
B30-2	B30	China, Yunnan	2482.44	22055727300	21826279780	0.9659	0.9449	0.3878	180
B30-3	B30	China, Yunnan	2482.44	19635563400	19388409064	0.9691	0.9481	0.3847	181
B30-4	B30	China, Yunnan	2482.44	19230052200	19048583910	0.9646	0.9276	0.3864	181
B30-5	B30	China, Yunnan	2482.44	18705079200	18519017594	0.9691	0.9439	0.3879	183
B31-1	B31	China, Yunnan	1988.65	12959416586	12760448232	0.9694	0.9467	0.3817	140
B31-2	B31	China, Yunnan	1988.65	11480899776	11263650474	0.9355	0.9436	0.397	142
B31-3	B31	China, Yunnan	1988.65	10557781522	10307930573	0.9653	0.9303	0.3892	142
B31-4	B31	China, Yunnan	1988.65	11757985050	11568968145	0.9708	0.9451	0.385	143
B31-5	B31	China, Yunnan	1988.65	12660488002	12442239926	0.9429	0.9447	0.3862	145
B32-1	B32	China, Yunnan	2263.4	18219939900	18033319106	0.9675	0.9283	0.385	165
B32-2	B32	China, Yunnan	2263.4	22204933800	21990633390	0.9676	0.9221	0.3808	167
B32-3	B32	China, Yunnan	2263.4	21465622800	21234928758	0.9659	0.938	0.3828	169
B32-4	B32	China, Yunnan	2263.4	21736992600	21510288714	0.9736	0.937	0.3838	169
B32-5	B32	China, Yunnan	2263.4	19832381100	19617125844	0.965	0.9388	0.3862	171
B33-1	B33	China, Yunnan	2718.88	23856654000	23635371944	0.9718	0.9465	0.3849	162
B33-2	B33	China, Yunnan	2718.88	20135425500	19917893392	0.9691	0.9409	0.3854	162
B33-3	B33	China, Yunnan	2718.88	18402765300	18218144580	0.9644	0.9338	0.3851	162
B33-4	B33	China, Yunnan	2718.88	26574529500	26339780596	0.9642	0.9495	0.3828	165
B33-5	B33	China, Yunnan	2718.88	28615122300	28345823098	0.9654	0.9414	0.3844	166
B35-1	B35	China, Yunnan	2483.47	20950587900	20747600734	0.9667	0.9477	0.3852	155
B35-2	B35	China, Yunnan	2483.47	24817511700	24595192320	0.9653	0.945	0.3847	155
B35-3	B35	China, Yunnan	2483.47	14397615600	14126743086	0.9697	0.9279	0.3869	156
B35-4	B35	China, Yunnan	2483.47	28191540600	27888378328	0.9685	0.9363	0.3817	156
B35-5	B35	China, Yunnan	2483.47	22157830500	21939503694	0.9595	0.9351	0.3797	163
B36-1	B36	China, Yunnan	2299.49	22785644400	22559881194	0.9658	0.9401	0.3851	156
B36-2	B36	China, Yunnan	2299.49	20192302800	19992467716	0.9758	0.9475	0.3888	156
B36-3	B36	China, Yunnan	2299.49	20012107500	19815112632	0.9744	0.9463	0.3881	159
B36-4	B36	China, Yunnan	2299.49	21576932400	21374659326	0.9699	0.9494	0.3907	159
B36-5	B36	China, Yunnan	2299.49	21284469000	21078651890	0.9673	0.9447	0.3868	161
B38-1	B38	China, Yunnan	2197.4	23924523600	23719910384	0.9604	0.9475	0.3831	151
B38-2	B38	China, Yunnan	2197.4	19233553800	19043865264	0.9633	0.9297	0.3807	152
B38-3	B38	China, Yunnan	2197.4	17042140200	16898577616	0.9708	0.9469	0.386	153
B38-4	B38	China, Yunnan	2197.4	23635318800	23415863086	0.9557	0.94	0.3791	153
B38-5	B38	China, Yunnan	2197.4	24556055100	24337247058	0.9539	0.9349	0.3801	154
B40-1	B40	China, Yunnan	1810.97	22858920600	22622977848	0.967	0.9382	0.3859	135
B40-2	B40	China, Yunnan	1810.97	24984964800	24764065558	0.9689	0.9462	0.3886	135
B40-3	B40	China, Yunnan	1810.97	23030069400	22816943164	0.966	0.9485	0.3834	138
B40-4	B40	China, Yunnan	1810.97	23725266000	23495418146	0.9693	0.9464	0.3872	138
B40-5	B40	China, Yunnan	1810.97	16424055900	16266514482	0.9563	0.9296	0.4015	140
B41-2-1	B41	China, Yunnan	2744.74	18886336800	18688409798	0.9635	0.9428	0.3814	135
B41-2-2	B41	China, Yunnan	2744.74	22639594800	22387198744	0.968	0.937	0.3842	138
B41-2-3	B41	China, Yunnan	2744.74	27418507800	27118130312	0.9652	0.941	0.3888	139
B41-2-4	B41	China, Yunnan	2744.74	22698473700	22464683460	0.9702	0.9456	0.3838	139
B41-2-5	B41	China, Yunnan	2744.74	26909815500	26656223482	0.9677	0.9521	0.3856	143
B44-1	B44	China, Yunnan	2601.51	20318066700	20114379178	0.9501	0.9435	0.3889	194
B44-2	B44	China, Yunnan	2601.51	17116498200	16928247708	0.9655	0.927	0.3854	198
B44-3	B44	China, Yunnan	2601.51	19824075300	19628312448	0.9646	0.9345	0.3853	200
B44-4	B44	China, Yunnan	2601.51	11488104300	11346178190	0.9628	0.9169	0.3877	200
B44-5	B44	China, Yunnan	2601.51	15520606800	15322427304	0.969	0.9224	0.3845	203
B45A-1	B45A	China, Yunnan	2723.12	19574248500	19374739222	0.9604	0.932	0.393	150
B45A-2	B45A	China, Yunnan	2723.12	23692083300	23445304718	0.9654	0.9352	0.4084	153
B45A-3	B45A	China, Yunnan	2723.12	14727323400	14565701518	0.9577	0.9146	0.3851	154
B45A-4	B45A	China, Yunnan	2723.12	20288341200	20065103758	0.9584	0.9122	0.3853	154
B45A-5	B45A	China, Yunnan	2723.12	15565127700	15380630270	0.9557	0.9223	0.3856	154
B46-1	B46	China, Yunnan	2460.16	18413659800	18208684320	0.9596	0.9227	0.39	150
B46-2	B46	China, Yunnan	2460.16	19160460000	18965078550	0.9616	0.9293	0.3824	153
B46-3	B46	China, Yunnan	2460.16	17938380000	17721610258	0.9605	0.92	0.3815	153
B46-4	B46	China, Yunnan	2460.16	15191810100	15018439142	0.9556	0.9059	0.3856	154
B46-5	B46	China, Yunnan	2460.16	17474858100	17271389464	0.9631	0.9271	0.3955	154
B47-1	B47	China, Yunnan	2231.87	19369933500	19151177256	0.9677	0.9277	0.3828	145
B47-2	B47	China, Yunnan	2231.87	19094253900	18878002222	0.962	0.9218	0.3909	148
B47-3	B47	China, Yunnan	2231.87	20744854200	20493750486	0.9668	0.9285	0.3967	148
B47-4	B47	China, Yunnan	2231.87	13579115700	13411908420	0.9663	0.9064	0.3887	149
B47-5	B47	China, Yunnan	2231.87	16969086000	16712486274	0.97	0.9196	0.3847	149
B48A-1	B48A	China, Yunnan	3304.59	14385981394	14081273699	0.9743	0.9359	0.3872	203
B48A-3	B48A	China, Yunnan	3304.59	10422253666	10157326967	0.9739	0.9186	0.3851	205
B48A-4	B48A	China, Yunnan	3304.59	12747822802	12557922002	0.616	0.9416	0.3842	205
B48A-5	B48A	China, Yunnan	3304.59	12351981798	12121027110	0.9738	0.941	0.3859	205
B48A-6	B48A	China, Yunnan	3304.59	13405605366	13138278230	0.9678	0.9401	0.3876	206
B49-1	B49	China, Yunnan	4149.54	13134532198	12896331040	0.9722	0.9334	0.3819	203
B49-2	B49	China, Xizang	4149.54	13837394504	13595982779	0.9699	0.9332	0.3802	203
B49-3	B49	China, Xizang	4149.54	12566191672	12359575738	0.9725	0.9347	0.3819	203
B49-4	B49	China, Xizang	4149.54	12729068094	12486910544	0.9723	0.9328	0.3835	206
B49-5	B49	China, Xizang	4149.54	14353851154	14097608297	0.9339	0.9281	0.3798	206
B53-1	B53	China, Xizang	1563.77	15567077700	15380597808	0.955	0.9144	0.3781	163
B53-2	B53	China, Sichuan	1563.77	19334523600	19131714396	0.963	0.9348	0.3812	173
B53-3	B53	China, Sichuan	1563.77	13447644600	13289844606	0.9629	0.9276	0.3839	173
B53-4	B53	China, Sichuan	1563.77	14258769600	13939743820	0.9646	0.9306	0.3824	173
B53-5	B53	China, Sichuan	1563.77	16932674700	16738881446	0.964	0.9279	0.3876	174
B54-1	B54	China, Yunnan	2247.57	21361625100	21093471748	0.9684	0.9361	0.3852	140
B54-2	B54	China, Yunnan	2247.57	15650421300	15338948716	0.9699	0.9332	0.385	140
B54-3	B54	China, Yunnan	2247.57	16347525000	16154990072	0.9644	0.9206	0.3821	141
B54-4	B54	China, Yunnan	2247.57	19514743500	19289409932	0.9613	0.9233	0.3816	141
B54-5	B54	China, Yunnan	2247.57	16754726100	16552323132	0.9527	0.9242	0.3902	145
B55-1	B55	China, Yunnan	3084.96	20743478400	20508537696	0.9657	0.9328	0.3829	153
B55-2	B55	China, Yunnan	3084.96	17065912800	16844309922	0.9643	0.9175	0.3797	158
B55-3	B55	China, Yunnan	3084.96	21213889800	20986577132	0.8347	0.93	0.3824	158
B55-4	B55	China, Yunnan	3084.96	18174221100	17947787646	0.9678	0.9235	0.3868	159
B55-5	B55	China, Yunnan	3084.96	25664665800	25352464412	0.965	0.9256	0.3858	159
B56-1	B56	China, Xinjiang	578.15	13835487048	13593548056	0.9228	0.9395	0.3852	138
B56-2	B56	China, Xinjiang	578.15	12340411978	12098661932	0.9528	0.9411	0.3875	139
B56-3	B56	China, Xinjiang	578.15	12917308286	12668782273	0.9757	0.9395	0.3872	142
B56-4	B56	China, Xinjiang	578.15	11022852566	10796865059	0.9709	0.9391	0.3866	142
B56-5	B56	China, Xinjiang	578.15	12821583954	12583032345	0.9012	0.9433	0.3954	146
B57-1	B57	China, Xizang	3591.01	12540715200	12404440114	0.9461	0.9133	0.38	178
B57-2	B57	China, Xizang	3591.01	16847088000	16665234500	0.9578	0.9186	0.3848	179
B57-3	B57	China, Xizang	3591.01	20971092000	20757265762	0.9598	0.9336	0.3802	179
B57-4	B57	China, Xizang	3591.01	19182888000	18971617372	0.9629	0.9243	0.3801	179
B57-5	B57	China, Xizang	3591.01	16712359200	16519745386	0.9543	0.8962	0.3803	180
B58-1	B58	China, Xizang	4149.54	15767072100	15575468894	0.9582	0.9199	0.3844	198
B58-2	B58	China, Xizang	4149.54	22236462300	21988119068	0.9611	0.9274	0.3812	198
B58-3	B58	China, Xizang	4149.54	21066731700	20815397740	0.956	0.931	0.3747	198
B58-4	B58	China, Xizang	4149.54	20266815600	20040997712	0.9551	0.923	0.3866	199
B58-5	B58	China, Xizang	4149.54	19818165600	19595968336	0.9617	0.9221	0.3784	203
B59-1	B59	China, Xizang	3855.33	13832938120	13613858830	0.9624	0.9344	0.384	198
B59-2	B59	China, Xizang	3855.33	13213199850	12960876797	0.945	0.9275	0.3976	199
B59-3	B59	China, Xizang	3855.33	14979148658	14700110173	0.9674	0.9302	0.3842	200
B59-4	B59	China, Xizang	3855.33	13035043058	12794389688	0.9695	0.9312	0.3833	200
B59-5	B59	China, Xizang	3855.33	12787606590	12554022489	0.9638	0.9286	0.3795	203
B60-1	B60	China, Xinjiang	577.429	23098131600	22826242708	0.949	0.9234	0.3843	138
B60-2	B60	China, Xinjiang	577.429	26265555000	25936746148	0.9689	0.9317	0.3821	138
B60-3	B60	China, Xinjiang	577.429	18275662500	18039764472	0.9563	0.9207	0.3814	139
B60-4	B60	China, Xinjiang	577.429	22889370600	22608760106	0.9592	0.929	0.3865	141
B60-5	B60	China, Xinjiang	577.429	16591162200	16417268822	0.9601	0.9297	0.3792	141
B61-1	B61	China, Yunnan	2246.18	13921677900	13781603696	0.9618	0.9321	0.3864	161
B61-2	B61	China, Yunnan	2246.18	18004097700	17834095150	0.9568	0.9278	0.3815	163
B61-3	B61	China, Yunnan	2246.18	21188334900	20974141606	0.9689	0.943	0.3848	163
B61-4	B61	China, Yunnan	2246.18	13827996600	13689873932	0.9579	0.929	0.3831	163
B61-5	B61	China, Yunnan	2246.18	22592305200	22376384532	0.9607	0.9365	0.3887	163
B63-1	B63	China, Xinjiang	1114.66	11734310578	11517179432	0.9491	0.9408	0.3908	159
B63-2	B63	China, Xinjiang	1114.66	12172283638	11946481662	0.9672	0.9391	0.3857	158
B63-3	B63	China, Xinjiang	1114.66	11194831654	10963740246	0.9621	0.9412	0.3924	158
B63-4	B63	China, Xinjiang	1114.66	11242960076	11021336568	0.9383	0.939	0.3914	158
B63-5	B63	China, Xinjiang	1114.66	10433108824	10262260924	0.962	0.9428	0.387	160
B64-1	B64	China, Xinjiang	1156.48	20127972600	19920898008	0.963	0.9358	0.3807	138
B64-2	B64	China, Xinjiang	1156.48	18471750900	18268700538	0.9594	0.9238	0.3853	138
B64-3	B64	China, Xinjiang	1156.48	11834494500	11598974750	0.9681	0.9321	0.3881	139
B64-4	B64	China, Xinjiang	1156.48	14755368900	14597428678	0.9623	0.9278	0.381	141
B64-5	B64	China, Xinjiang	1156.48	14289599100	14116430340	0.9493	0.927	0.3919	141
B65-1	B65	China, Yunnan	2438.79	12006964426	11801845441	0.974	0.9472	0.3865	141
B65-3	B65	China, Yunnan	2438.79	13795514150	13560731296	0.9699	0.9437	0.3846	144
B65-4	B65	China, Yunnan	2438.79	11060573642	10863397211	0.975	0.9422	0.3881	144
B65-6	B65	China, Yunnan	2438.79	12899011722	12697123260	0.977	0.9459	0.386	145
B65-7	B65	China, Yunnan	2438.79	11416447782	11187942945	0.9758	0.9397	0.3846	145
B66-2	B66	China, Yunnan	2601.55	12434279482	12213201009	0.9166	0.944	0.3835	142
B66-3	B66	China, Yunnan	2601.55	12074639150	11893172166	0.9322	0.9457	0.3923	142
B66-4	B66	China, Yunnan	2601.55	13282202056	13057241203	0.9584	0.9445	0.3839	145
B66-5	B66	China, Yunnan	2601.55	12522010862	12309825076	0.9316	0.9435	0.3933	145
B66-6	B66	China, Yunnan	2601.55	13407188560	13186495990	0.9499	0.9433	0.3868	145
B67-1	B67	China, Sichuan	3346.34	12658969654	12442746471	0.9384	0.9341	0.3871	178
B67-2	B67	China, Sichuan	3346.34	13675529514	13421658867	0.9603	0.9336	0.3842	179
B67-3	B67	China, Sichuan	3346.34	13487134164	13244625119	0.9675	0.933	0.3841	179
B67-4	B67	China, Sichuan	3346.34	14028891710	13773013196	0.9677	0.9329	0.3847	181
B67-5	B67	China, Sichuan	3346.34	13640684326	13403646735	0.9727	0.9348	0.3842	181
B68-10	B68	China, Yunnan	1924.22	11913130600	11686804618	0.9615	0.9386	0.3891	157
B68-11	B68	China, Yunnan	1924.22	11484094884	11310826777	0.9506	0.9456	0.3863	158
B68-5	B68	China, Yunnan	1924.22	12437026824	12190098049	0.9723	0.9386	0.3833	158
B68-8	B68	China, Yunnan	1924.22	12563319918	12339565131	0.9665	0.9418	0.3881	159
B68-9	B68	China, Yunnan	1924.22	13467592840	13248716470	0.9494	0.9432	0.3867	159
B69-1	B69	Nepal, Bara	128.015	12977777748	12735046673	0.9653	0.947	0.3836	90
B69-2	B69	Nepal, Bara	128.015	10915469904	10696342465	0.9601	0.9294	0.3811	92
B69-3	B69	Nepal, Bara	128.015	11788707742	11544963584	0.9575	0.9236	0.377	93
B69-4	B69	Nepal, Bara	128.015	11560286766	11316356724	0.9645	0.9267	0.3831	93
B69-5	B69	Nepal, Bara	128.015	11067768108	10857504272	0.9613	0.933	0.386	97
B70-1	B70	Nepal, Nuwakot	549.59	10370022072	10192731946	0.966	0.9327	0.3801	90
B70-2	B70	Nepal, Nuwakot	549.59	10514194878	10329551185	0.9406	0.9332	0.378	93
B70-3	B70	Nepal, Nuwakot	549.59	11238410188	11039262348	0.9587	0.9315	0.3775	93
B70-4	B70	Nepal, Nuwakot	549.59	10950341510	10773876156	0.9507	0.9314	0.3721	96
B70-5	B70	Nepal, Nuwakot	549.59	16652309336	16338213279	0.9409	0.9193	0.39	96
B71-1	B71	China, Xizang	3594.02	17708937300	17533112274	0.9618	0.9343	0.3798	189
B71-2	B71	China, Xizang	3594.02	18618664800	18427189732	0.9568	0.9309	0.3829	189
B71-3	B71	China, Xizang	3594.02	20768666400	20565868626	0.9602	0.9246	0.384	192
B71-4	B71	China, Xizang	3594.02	19152371400	18963542942	0.9674	0.9335	0.3852	192
B71-5	B71	China, Xizang	3594.02	13946214900	13804943636	0.9611	0.9304	0.3825	192
B75-1	B75	China, Qinghai	3643.66	15916925700	15783724000	0.9571	0.9513	0.3907	198
B75-2	B75	China, Qinghai	3643.66	10359898800	10268528650	0.9533	0.9353	0.3763	199
B75-3	B75	China, Qinghai	3643.66	11682039300	11585225390	0.9534	0.9485	0.3917	203
B75-4	B75	China, Qinghai	3643.66	14769438000	14630687180	0.9507	0.9488	0.3757	203
B75-5	B75	China, Qinghai	3643.66	16211093700	16066849722	0.9615	0.9525	0.3848	205
B76-10	B76	China, Zhejiang	5.86086	10205806456	9981087316	0.8931	0.9377	0.3793	109
B76-4	B76	China, Zhejiang	5.86086	10673154998	10434259165	0.9671	0.9374	0.3827	110
B76-5	B76	China, Zhejiang	5.86086	10595269066	10361214780	0.8873	0.9319	0.372	110
B76-7	B76	China, Zhejiang	5.86086	10144844870	9927149941	0.9697	0.9363	0.3852	111
B76-9	B76	China, Zhejiang	5.86086	10785561914	10552091626	0.9593	0.9359	0.3813	113
B77-1	B77	Bhutan, Wangdue	2543.51	10958887290	10753581784	0.92	0.9339	0.3798	145
B77-2	B77	Bhutan, Wangdue	2543.51	12022163806	11835496312	0.9588	0.9334	0.3726	145
B77-3	B77	Bhutan, Wangdue	2543.51	15836255112	15550921338	0.9513	0.9266	0.3758	146
B77-4	B77	Bhutan, Wangdue	2543.51	11985947488	11776297925	0.9485	0.9292	0.392	147
B77-5	B77	Bhutan, Wangdue	2543.51	11244128076	11027821262	0.9584	0.9301	0.3849	147
B78-1	B78	Bhutan, Paro	2237.28	15085272900	14917935058	0.9672	0.9488	0.3816	178
B78-2	B78	Bhutan, Paro	2237.28	19350485400	19149892320	0.968	0.9534	0.3868	179
B78-3	B78	Bhutan, Paro	2237.28	17692258500	17523662458	0.9666	0.9488	0.3823	180
B78-4	B78	Bhutan, Paro	2237.28	17191772400	17013733228	0.9682	0.9505	0.3838	183
B78-5	B78	Bhutan, Paro	2237.28	17161255200	16986518140	0.9645	0.9492	0.3857	183
B81-1	B81	Indian, Nainital Uttarakhand	1953.71	14987383200	14846276658	0.9593	0.9422	0.3889	161
B81-2	B81	Indian, Nainital Uttarakhand	1953.71	15461500800	15314907246	0.9587	0.9479	0.3755	163
B81-3	B81	Indian, Nainital Uttarakhand	1953.71	15711061800	15565565784	0.9571	0.9471	0.3761	163
B81-4	B81	Indian, Nainital Uttarakhand	1953.71	12069106200	11947988906	0.9597	0.9478	0.3786	163
B81-5	B81	Indian, Nainital Uttarakhand	1953.71	17035644900	16865925528	0.9553	0.9489	0.3793	165
B84-1	B84	Bhutan, Wangdue	1212.12	16071225300	15925509308	0.9588	0.9452	0.3771	168
B84-2	B84	Bhutan, Wangdue	1212.12	16386067200	16233286954	0.9643	0.9498	0.3798	169
B84-3	B84	Bhutan, Wangdue	1212.12	18415785900	18251391626	0.9682	0.952	0.393	170
B84-4	B84	Bhutan, Wangdue	1212.12	14366527800	14217134142	0.9703	0.9482	0.4093	170
B84-5	B84	Bhutan, Wangdue	1212.12	20187735000	19989884534	0.9676	0.9525	0.3809	174
B85-1	B85	Bhutan, Wangdue	2617.14	16479199500	16290990274	0.9561	0.9484	0.3792	177
B85-2	B85	Bhutan, Wangdue	2617.14	16050714300	15904222984	0.9675	0.956	0.3828	180
B85-3	B85	Bhutan, Wangdue	2617.14	19286671500	19081557156	0.9704	0.9519	0.3869	181
B85-4	B85	Bhutan, Wangdue	2617.14	17694714300	17514265116	0.9668	0.95	0.3943	181
B85-5	B85	Bhutan, Wangdue	2617.14	18324260400	18137788108	0.9606	0.9524	0.3808	183
B87-1	B87	China, Yunnan	3115.25	18052028700	17847813878	0.9664	0.9554	0.3892	161
B87-2	B87	China, Yunnan	3115.25	18063130800	17898217712	0.9663	0.9509	0.3904	164
B87-3	B87	China, Yunnan	3115.25	17530654500	17359277126	0.9646	0.946	0.3806	162
B87-4	B87	China, Yunnan	3115.25	18825931200	18646560138	0.9709	0.9511	0.3887	163
B87-5	B87	China, Yunnan	3115.25	14716972800	14565324484	0.9705	0.9473	0.3807	164
B88-1	B88	China, Xizang	2727.08	14810946236	14564152756	0.9471	0.9399	0.3868	159
B88-2	B88	China, Xizang	2727.08	11230125294	11013204044	0.967	0.9303	0.3876	161
B88-3	B88	China, Xizang	2727.08	12823355878	12548144074	0.8781	0.9186	0.4158	161
B88-4	B88	China, Xizang	2727.08	10800577742	10577426623	0.9731	0.9315	0.3876	161
B88-5	B88	China, Xizang	2727.08	13722294018	13487386588	0.972	0.9433	0.3888	164
B89-1	B89	Bhutan, Yangthang	1130.9	16631151300	16470256600	0.9586	0.9442	0.3831	160
B89-2	B89	Bhutan, Yangthang	1130.9	20941219200	20753345366	0.9676	0.9515	0.3795	164
B89-3	B89	Bhutan, Yangthang	1130.9	14079085800	13950081490	0.9288	0.9359	0.3752	164
B89-4	B89	Bhutan, Yangthang	1130.9	14572545900	14436808840	0.9651	0.9468	0.3792	166
B89-5	B89	Bhutan, Yangthang	1130.9	15964588800	15807107810	0.9567	0.9465	0.3828	166
B90-1	B90	Bhutan, Taiam Phobjikha	2898.85	17612904300	17436507640	0.9651	0.9517	0.3797	178
B90-2	B90	Bhutan, Taiam Phobjikha	2898.85	13769722800	13627694502	0.9609	0.9398	0.3782	179
B90-3	B90	Bhutan, Taiam Phobjikha	2898.85	12744728100	12625735468	0.966	0.9435	0.38	180
B90-4	B90	Bhutan, Taiam Phobjikha	2898.85	14798690400	14652777836	0.9622	0.9361	0.3809	180
B90-5	B90	Bhutan, Taiam Phobjikha	2898.85	18734706000	18531208132	0.9671	0.9501	0.3762	181
B91-1	B91	Bhutan, Phobjikha	2841.43	17634583800	17474571196	0.9616	0.9493	0.3919	178
B91-2	B91	Bhutan, Phobjikha	2841.43	20139775200	19957544934	0.9478	0.9374	0.3758	179
B91-3	B91	Bhutan, Phobjikha	2841.43	19212778200	19017348800	0.9625	0.9525	0.377	180
B91-4	B91	Bhutan, Phobjikha	2841.43	16403105400	16227281850	0.9679	0.949	0.3757	182
B91-5	B91	Bhutan, Phobjikha	2841.43	20394478200	20202264454	0.9596	0.9532	0.3781	182
B92-1	B92	Bhutan, Thimphu	4081.03	17711575500	17553009102	0.9601	0.9548	0.3782	178
B92-2	B92	Bhutan, Thimphu	4081.03	21841647900	21647876992	0.9506	0.9476	0.3785	180
B92-3	B92	Bhutan, Thimphu	4081.03	19444947000	19278159954	0.9562	0.9545	0.3759	181
B92-4	B92	Bhutan, Thimphu	4081.03	19586942400	19414411102	0.9632	0.956	0.3776	182
B92-5	B92	Bhutan, Thimphu	4081.03	17895154200	17724782670	0.9546	0.9499	0.3749	184
B93-1	B93	Bhutan, Phobjikha	2841.43	20335127100	20130187960	0.9635	0.9519	0.3796	158
B93-2	B93	Bhutan, Phobjikha	2841.43	16941172500	16763716158	0.9613	0.9518	0.3786	160
B93-3	B93	Bhutan, Phobjikha	2841.43	16319687100	16159837594	0.9665	0.955	0.3796	161
B93-4	B93	Bhutan, Phobjikha	2841.43	18279100500	18112914428	0.9662	0.9599	0.3766	161
B93-5	B93	Bhutan, Phobjikha	2841.43	17509095000	17340713222	0.9709	0.9563	0.3803	161
B94-1	B94	Bhutan, Bji Geog	2867.86	16850265600	16685384292	0.9629	0.9527	0.3785	162
B94-2	B94	Bhutan, Bji Geog	2867.86	16564197000	16399661930	0.9565	0.9471	0.3779	163
B94-3	B94	Bhutan, Bji Geog	2867.86	18374558700	18187245756	0.9598	0.9477	0.3751	163
B94-4	B94	Bhutan, Bji Geog	2867.86	21499407600	21285230182	0.9608	0.9506	0.3802	164
B94-5	B94	Bhutan, Bji Geog	2867.86	16592770200	16425196260	0.9582	0.9433	0.3788	164
B95-1	B95	Bhutan, Thimphu	2359.33	17543852100	17365725302	0.9658	0.9497	0.3793	145
B95-2	B95	Bhutan, Thimphu	2359.33	17054037300	16882677922	0.9598	0.9539	0.3753	147
B95-3	B95	Bhutan, Thimphu	2359.33	16008230100	15842706636	0.9657	0.9463	0.3761	148
B95-4	B95	Bhutan, Thimphu	2359.33	17999410200	17830773994	0.9637	0.9543	0.3819	148
B95-5	B95	Bhutan, Thimphu	2359.33	15416880300	15273784408	0.9589	0.9505	0.3794	148
B96-1	B96	Bhutan, Talung	2979.52	12667267958	12464006571	0.9388	0.931	0.3958	161
B96-2	B96	Bhutan, Talung	2979.52	11123439580	10931327243	0.9682	0.9316	0.3842	163
B96-3	B96	Bhutan, Talung	2979.52	11648366772	11435054237	0.9705	0.9309	0.3843	163
B96-4	B96	Bhutan, Talung	2979.52	11852563508	11639207849	0.9667	0.9308	0.3885	164
B96-5	B96	Bhutan, Talung	2979.52	11660017006	11465285369	0.9625	0.9296	0.3739	164
B97-1	B97	Bhutan, Bji Geog	2861.89	16197712800	16050230212	0.9538	0.9494	0.3753	153
B97-2	B97	Bhutan, Bji Geog	2861.89	17471631900	17291895436	0.9631	0.954	0.3757	155
B97-3	B97	Bhutan, Bji Geog	2861.89	17421676800	17256673306	0.963	0.9572	0.3765	157
B97-4	B97	Bhutan, Bji Geog	2861.89	16535941500	16374378144	0.9613	0.9524	0.3786	158
B97-5	B97	Bhutan, Bji Geog	2861.89	16767596700	16602536938	0.9658	0.9519	0.3754	158
B98-1	B98	Bhutan, Bji Geog	3493.57	16616919600	16457254678	0.964	0.9572	0.381	169
B98-2	B98	Bhutan, Bji Geog	3493.57	17473371900	17310864294	0.9637	0.9555	0.3786	172
B98-3	B98	Bhutan, Bji Geog	3493.57	18291811800	18130739236	0.9617	0.9549	0.3744	172
B98-4	B98	Bhutan, Bji Geog	3493.57	18828520800	18642801146	0.9621	0.9474	0.374	174
B98-5	B98	Bhutan, Bji Geog	3493.57	17600525100	17429733946	0.958	0.9477	0.3781	175
B99-1	B99	Bhutan, Bji Geog	2618.84	22045359300	21860849272	0.9768	0.9657	0.3797	174
B99-2	B99	Bhutan, Bji Geog	2618.84	14703608400	14559245592	0.9596	0.9501	0.3783	180
B99-3	B99	Bhutan, Bji Geog	2618.84	18235501200	18015230088	0.973	0.9596	0.3818	181
B99-4	B99	Bhutan, Bji Geog	2618.84	14720973300	14567106348	0.9662	0.9438	0.3792	182
B99-5	B99	Bhutan, Bji Geog	2618.84	15722810100	15552816472	0.9685	0.9589	0.38	182
B100-1	B100	China.Xinjiang	417.141	13886590800	13661504690	0.9636	0.9377	0.3844	149
B100-2	B100	China.Xinjiang	417.141	14994029100	14729170050	0.9665	0.9286	0.3967	151
B100-3	B100	China.Xinjiang	417.141	15741275700	15441021324	0.9704	0.9347	0.3923	151
B100-4	B100	China.Xinjiang	417.141	16561151400	16278908162	0.9647	0.9383	0.3794	152
B100-5	B100	China.Xinjiang	417.141	13428327300	13261468204	0.964	0.9209	0.3973	152
B101-1	B101	China,Xinjiang	577.165	13730365200	13513431208	0.9678	0.9429	0.387	135
B101-2	B101	China,Xinjiang	577.165	17156385000	16872931920	0.9564	0.9326	0.3882	137
B101-3	B101	China,Xinjiang	577.165	14294625900	13980680646	0.9675	0.932	0.3872	137
B101-4	B101	China,Xinjiang	577.165	16953956700	16620616130	0.9693	0.9333	0.3855	139
B101-5	B101	China,Xinjiang	577.165	20297785500	19815957480	0.9745	0.9463	0.3769	139
B102-1	B102	China,Xinjiang	1256.08	19462700400	19077804898	0.9716	0.938	0.3879	140
B102-2	B102	China,Xinjiang	1256.08	19166624100	18867349878	0.9639	0.9394	0.3791	143
B102-3	B102	China,Xinjiang	1256.08	16051031100	15741310670	0.9642	0.9349	0.3951	144
B102-4	B102	China,Xinjiang	1256.08	14380957800	14130365758	0.972	0.9376	0.3917	144
B102-5	B102	China,Xinjiang	1256.08	16028704200	15733235778	0.9631	0.9348	0.3792	144
B103-1	B103	China,Sichuan	1563.77	13006104392	12779278158	0.9538	0.9349	0.3863	145
B103-2	B103	China,Sichuan	1563.77	14064561018	13813527225	0.9635	0.9327	0.3857	146
B103-3	B103	China,Sichuan	1563.77	13190096318	12948755300	0.9577	0.9315	0.3841	148
B103-4	B103	China,Sichuan	1563.77	12567133512	12343654255	0.9542	0.9346	0.3827	148
B103-5	B103	China,Sichuan	1563.77	13075164168	12849485106	0.9658	0.9301	0.3838	148
B104-1	B104	China,Yunnan	1980.55	11107059172	10891573605	0.8634	0.9361	0.3673	145
B104-2	B104	China,Yunnan	1980.55	12594134646	12371883337	0.9537	0.932	0.3902	150
B105-1	B105	China,Xizang	4550.47	10781332246	10570969102	0.9353	0.9395	0.3806	178
B105-2	B105	China,Xizang	4550.47	14756566066	14487830097	0.9693	0.9394	0.3756	180
B105-3	B105	China,Xizang	4550.47	13489916294	13248538662	0.9731	0.9393	0.3841	181
B105-4	B105	China,Xizang	4550.47	12937666126	12696388068	0.9508	0.94	0.3886	181
B105-5	B105	China,Xizang	4550.47	14086123484	13837307668	0.9676	0.9331	0.3904	181
B106-1	B106	China,Xizang	2429.53	11767734164	11541952036	0.9721	0.9289	0.3775	153
B106-2	B106	China,Xizang	2429.53	20421249918	20008269698	0.9587	0.9397	0.3787	156
B106-3	B106	China,Xizang	2429.53	13767096774	13492304416	0.9674	0.9275	0.4017	157
B106-4	B106	China,Xizang	2429.53	15783271804	15512983484	0.9718	0.9296	0.3762	157
B106-5	B106	China,Xizang	2429.53	14597476796	14344757715	0.9748	0.9405	0.382	158
B111-1	B111	China.,Hebei	768.915	10705173600	10500027320	0.9642	0.9245	0.3905	137
B111-2	B111	China.,Hebei	768.915	14866151100	14613298508	0.9595	0.905	0.3847	135
B111-3	B111	China.,Hebei	768.915	16103576700	15855081490	0.9646	0.921	0.3895	137
B111-4	B111	China.,Hebei	768.915	18773788800	18521762674	0.9606	0.9356	0.3766	137
B111-5	B111	China.,Hebei	768.915	13328649300	13140757056	0.9608	0.9227	0.3939	139
B120-1	B120	Nepal, karve	1461.98	12671613900	12437053946	0.9674	0.9258	0.3887	92
B120-2	B120	Nepal, karve	1461.98	10287261000	10034967288	0.9654	0.9168	0.3948	93
B120-3	B120	Nepal, karve	1461.98	12658669500	12524121602	0.9594	0.926	0.3822	94
B120-4	B120	Nepal, karve	1461.98	15503498700	15335858308	0.9648	0.9335	0.3827	95
B120-5	B120	Nepal, karve	1461.98	14063705100	13947165996	0.9652	0.9255	0.4013	95
B130-1	B130	Indian, Delhi	261.581	33971205000	33627425384	0.9716	0.9451	0.3882	168
B130-2	B130	Indian, Delhi	261.581	15645908400	15329196600	0.9619	0.9272	0.3873	167
B130-3	B130	Indian, Delhi	261.581	19522340700	19340460708	0.9738	0.9483	0.3878	169
B130-4	B130	Indian, Delhi	261.581	14059144500	13803976160	0.9674	0.9308	0.3858	170
B130-5	B130	Indian, Delhi	261.581	15609578100	15266513024	0.9684	0.9339	0.3866	170
B133-1	B133	Indian, Delhi	244.985	12286922044	12057119408	0.963	0.9309	0.3834	145
B133-2	B133	Indian, Delhi	244.985	11362204360	11150186729	0.967	0.9301	0.3789	148
B133-3	B133	Indian, Delhi	244.985	10900065742	10700149974	0.9675	0.929	0.3831	149
B133-4	B133	Indian, Delhi	244.985	11189578054	11000386023	0.959	0.9334	0.3812	151
B133-5	B133	Indian, Delhi	244.985	10972138138	10801694791	0.9635	0.9331	0.3774	151
B134-1	B134	Indian, Patiala	268.147	11912526812	11720245865	0.9381	0.9351	0.3815	154
B134-2	B134	Indian, Patiala	268.147	11303414766	11071020643	0.9175	0.9309	0.3942	158
B134-3	B134	Indian, Patiala	268.147	11425084716	11198242496	0.9607	0.9264	0.3857	158
B134-4	B134	Indian, Patiala	268.147	11980608622	11750826332	0.9534	0.9293	0.387	158
B134-5	B134	Indian, Patiala	268.147	10439122880	10254063258	0.9593	0.9327	0.3824	158
B135-1	B135	Iran, Shelgham	16.5012	12237701176	12022749025	0.9185	0.9111	0.3863	154
B135-2	B135	Iran, Shelgham	16.5012	12055876720	11825251184	0.9628	0.9297	0.4042	156
B135-3	B135	Iran, Shelgham	16.5012	11705061794	11517457734	0.8766	0.9283	0.3663	157
B135-4	B135	Iran, Shelgham	16.5012	11675849900	11460873578	0.9608	0.9298	0.375	157
B135-5	B135	Iran, Shelgham	16.5012	12521091524	12290398584	0.9354	0.9099	0.3948	157
B138-1	B138	Afghanistan, Kanul	1788.47	13173965706	12972019733	0.953	0.9474	0.3806	157
B138-2	B138	Afghanistan, Kanul	1788.47	13355083662	13138418871	0.9608	0.95	0.3803	159
B138-3	B138	Afghanistan, Kanul	1788.47	13573778106	13350240232	0.9687	0.9504	0.3816	159
B138-4	B138	Afghanistan, Kanul	1788.47	13309173324	13090032997	0.9749	0.9503	0.3794	159
B138-5	B138	Afghanistan, Kanul	1788.47	10961365592	10758425745	0.9555	0.945	0.3742	160
B139-1	B139	Iran, Kerman	1774.8	11634337908	11442555897	0.9293	0.9332	0.3771	157
B139-2	B139	Iran, Kerman	1774.8	13324025038	13073014787	0.966	0.9245	0.4057	158
B139-3	B139	Iran, Kerman	1774.8	11644767254	11431349432	0.9382	0.9269	0.3711	158
B139-4	B139	Iran, Kerman	1774.8	12706667246	12422605873	0.9261	0.9226	0.4086	159
B139-5	B139	Iran, Kerman	1774.8	13880313604	13654537397	0.9594	0.9293	0.3762	159
B142-2	B142	Afghanistan, Balkh	343.292	14802830854	14545459105	0.9699	0.9478	0.3863	132
B142-3	B142	Afghanistan, Balkh	343.292	11151116620	10750566017	0.965	0.9143	0.3765	134
B142-4	B142	Afghanistan, Balkh	343.292	12019967144	11793467451	0.965	0.9433	0.3795	137
B142-5	B142	Afghanistan, Balkh	343.292	12665625398	12437071754	0.9724	0.9478	0.3803	137
B142-8	B142	Afghanistan, Balkh	343.292	12512890006	12266923824	0.961	0.9293	0.3896	137
B144-1	B144	France, Pairs	24.0162	10908257730	10695544248	0.9593	0.9394	0.3831	131
B144-2	B144	France, Pairs	24.0162	11630465968	11431409497	0.8715	0.9358	0.366	134
B144-3	B144	France, Pairs	24.0162	12460405154	12261607210	0.9683	0.9372	0.381	137
B144-4	B144	France, Pairs	24.0162	12950771424	12736535203	0.9514	0.9319	0.3731	138
B144-5	B144	France, Pairs	24.0162	12380092496	12184393982	0.9527	0.9353	0.3911	140
B154-1	B154	China,Sichuan	1563.77	19566993600	19357115102	0.9539	0.9303	0.3845	136
B154-2	B154	China,Sichuan	1563.77	20761603800	20536998234	0.9574	0.9221	0.3842	138
B154-3	B154	China,Sichuan	1563.77	16895010600	16602557506	0.9638	0.9303	0.3864	138
B154-4	B154	China,Sichuan	1563.77	16402145400	16079550752	0.9678	0.93	0.3942	139
B154-5	B154	China,Sichuan	1563.77	15937147800	15611965010	0.9623	0.9314	0.3853	140
B156-1	B156	China,Sichuan	1563.77	24280436100	23995801386	0.9562	0.933	0.3851	142
B156-2	B156	China,Sichuan	1563.77	17236604700	16820903356	0.9626	0.9353	0.3815	141
B156-3	B156	China,Sichuan	1563.77	22309393500	22124907634	0.953	0.9257	0.3838	142
B156-4	B156	China,Sichuan	1563.77	13557229200	13279159692	0.9586	0.9167	0.3894	142
B156-5	B156	China,Sichuan	1563.77	14697576000	14446269038	0.96	0.9302	0.3821	144
B157-1	B157	China,Sichuan	2264.95	18259990200	18076608782	0.9633	0.933	0.3848	154
B157-2	B157	China,Sichuan	2264.95	15391545900	15241955924	0.9661	0.9232	0.3811	155
B157-3	B157	China,Sichuan	2264.95	18177437700	17759515498	0.9599	0.9303	0.392	158
B157-4	B157	China,Sichuan	2264.95	17005213800	16648490904	0.9691	0.9308	0.38	158
B157-5	B157	China,Sichuan	2264.95	13026141600	12783551052	0.9669	0.9307	0.3902	160
B158-1	B158	China,Sichuan	1563.77	14801901300	14674434524	0.9539	0.9318	0.379	167
B158-2	B158	China,Sichuan	1563.77	14495339400	14350515854	0.9606	0.9258	0.3806	168
B158-3	B158	China,Sichuan	1563.77	14511189900	14140191192	0.9698	0.9264	0.3781	170
B158-4	B158	China,Sichuan	1563.77	14733066300	14589498992	0.9584	0.9302	0.3814	170
B158-5	B158	China,Sichuan	1563.77	11930985600	11812911234	0.9635	0.931	0.379	172
B159-1	B159	China,Sichuan	1563.77	13569906000	13441252568	0.9102	0.934	0.3806	153
B159-2	B159	China,Sichuan	1563.77	15922949700	15609907918	0.9683	0.9304	0.3828	156
B159-3	B159	China,Sichuan	1563.77	15452704200	15172723934	0.9662	0.9284	0.3851	157
B159-4	B159	China,Sichuan	1563.77	13414409100	13268324138	0.9505	0.9259	0.3833	157
B159-5	B159	China,Sichuan	1563.77	16285101600	16129927548	0.9421	0.9331	0.3813	157
B160-1	B160	China,Yunnan	3270.66	15328436100	15186806348	0.9608	0.9314	0.3877	162
B160-2	B160	China,Yunnan	3270.66	12764604900	12638763930	0.9601	0.93	0.3833	163
B160-3	B160	China,Yunnan	3270.66	19457850600	19257357260	0.9557	0.9314	0.3797	164
B160-4	B160	China,Yunnan	3270.66	20518767300	20316174608	0.9624	0.9332	0.3825	166
B160-5	B160	China,Yunnan	3270.66	16988616000	16817780186	0.9654	0.9335	0.3803	166
B161-1	B161	China,Sichuan	3004.93	16567826400	16431004300	0.9504	0.931	0.3806	153
B161-2	B161	China,Sichuan	3004.93	14143536300	14009202880	0.9548	0.9257	0.3781	154
B161-3	B161	China,Sichuan	3004.93	11593287900	11494855894	0.9519	0.9247	0.3798	157
B161-4	B161	China,Sichuan	3004.93	14172730800	14022722044	0.9633	0.9175	0.3832	157
B161-5	B161	China,Sichuan	3004.93	14903577000	14765618764	0.9553	0.9295	0.3776	159
B162-1	B162	China,Sichuan	1977.19	13686783900	13538445220	0.9576	0.925	0.384	164
B162-2	B162	China,Sichuan	1977.19	15011257500	14865643460	0.9474	0.8988	0.3773	164
B162-3	B162	China,Sichuan	1977.19	15138061500	14980099022	0.9527	0.923	0.3795	167
B162-4	B162	China,Sichuan	1977.19	15667604400	15515362688	0.9492	0.9297	0.3791	167
B162-5	B162	China,Sichuan	1977.19	15714259800	15546254496	0.9512	0.9301	0.3783	167
B165-1	B165	China, Yunnan	2932.66	15101355600	14944879258	0.9586	0.93	0.383	163
B165-2	B165	China, Yunnan	2932.66	17565639300	17370502484	0.9628	0.9374	0.3826	163
B165-3	B165	China, Yunnan	2932.66	16604620500	16429162792	0.9704	0.9333	0.3842	167
B165-4	B165	China, Yunnan	2932.66	17403161100	17227501866	0.9574	0.9296	0.3832	167
B165-5	B165	China, Yunnan	2932.66	15570837900	15411871670	0.9514	0.9263	0.3806	169
B166-1	B166	China, Yunnan	2198.25	17485150200	17298877942	0.968	0.9309	0.3835	164
B166-2	B166	China, Yunnan	2198.25	11372109000	11248556768	0.9549	0.9154	0.3843	168
B166-3	B166	China, Yunnan	2198.25	15228613800	15035236380	0.9642	0.9248	0.3799	169
B166-4	B166	China, Yunnan	2198.25	15977526000	15826176896	0.9619	0.9338	0.3805	169
B166-5	B166	China, Yunnan	2198.25	13943955000	13805047234	0.9607	0.9265	0.3937	170

## Sheet: S2
Table S2: FLC2 SNP variants detected by resequencing data
#CHROM	Position	REF	ALT	INFO
C03	2040065	A	C	Promoter
C03	2035424	C	G	Exonic
C03	2036581	T	C	Intronic
C03	2036903	T	A	Intronic
C03	2036918	C	A	Intronic

## Sheet: S3
Table S3: FRIa SNP variants detected by resequencing data
#CHROM	Position	REF	ALT	INFO	Loci (Start from ATG)
C05	31646019	A	G	Exonic	198
C05	31646075	G	A	Exonic	254
C05	31646145	A	G	Exonic	324
C05	31646164	A	G	Exonic	343
C05	31646310	T	G	Exonic	489
C05	31646479	A	C	Exonic	658
C05	31646625	G	C	Exonic	804
C05	31646678	C	A	Exonic	857
C05	31647044	A	T	Exonic	1223
C05	31647435	C	T	Exonic	1614
C05	31647616	G	T	Exonic	1795
C05	31647640	GACC	G	Exonic	1823-1825
C05	31647708	C	T	Exonic	1887
C05	31647794	G	C	Exonic	1973
C05	31647800	A	C	Exonic	1979
C05	31647904	C	G	Exonic	2083
C05	31647978	G	A	Exonic	2157
C05	31647990	T	A	Exonic	2169

## Sheet: S4
Table S4: FRIa nonsynonymous variants detected by Sanger sequencing
	snp Loci (Start from ATG)	REF	ALT	Amino	REF	ALT
snp1	254	G	A	85	Gly	Glu
snp2	323	A	C	108	Gln	Pro
snp3	646	G	A	216	Gly	Arg
snp4	662	T	A	221	Leu	His
snp5	857	C	A	286	Ala	Asp
snp6	903	C	G	301	Ile	Met
snp7	1795	G	T	470	Ala	Ser
snp8	1973	G	C	529	Ser	Thr
snp9	1979	C	A	531	Ser	Tyr
snp10	2083	G	C	565	Gly	Arg
InDel1	642-647	AGAGGG	-	215, 216	Glu, Gly	-
InDel2	647-649	GAG	-	216217	Gly, Glu	Lsy
InDel3	1823-1825	ACC	-	479, 480	His, Arg	Arg
Insert1	975-978	-	AGAA	-	-	-

## Sheet: S5
Table S5: Sequence of five FRIa haplotypes
FRIa-Hap1	ATGGCCGTCCGTAATGGTTCTCTGCTCCCTGCTCCATCAACAAGGGAGGAGGAGCAACCTTCATCGGCGATGATCCAACGGAGAGAAGCGCAGGCTACTGTCGAAACCGTGCCTACAAACATCGAAACCACGATCGAACAATCTAACGATCCTCAGTTTTTGAAATCCATCGTCGACTTAACCGCGTTAGCAGCCGCAGTCGACGCCTTCAAACGCCGCTACGACGAACTGCAGAGCCACATGGATTACATCGGGAACGCGATCGACTCCAATCTCAAAACTAACGGCATCATCGAAACCGCCGCCGCGTCGCCTCCTCCGCAAAACAAAACAGCCACGGCGATTGCTTGCCAATCGCCGCCCAAGGAGAAGTCCGAAGCGGAGCGATTCTGCGAGTCG…
FRIa-Hap2	ATGGCCGTCCGTAATGGTTCTCTGCTCCCTGCTCCATCAACAAGGGAGGAGGAGCAACCTTCATCGGCGATGATCCAACGGAGAGAAGCGCAGGCTACTGTCGAAACCGTGCCTACAAACATCGAAACCACGATCGAACAATCTAACGATCCTCAGTTTTTGAAATCCATCGTCGACTTAACCGCGTTAGCAGCCGCGGTCGACGCCTTCAAACGCCGCTACGACGAACTGCAGAGCCACATGGATTACATCGGGAACGCGATCGACTCCAATCTCAAAACTAACGGCATCATCGAAACCGCCGCCGCGTCGCCTCCTCCGCAAAACAAAACAGCCACGGCGATTGCTTGCCAATCGCCGCCCAAGGAGAAGTCCGAAGCGGAGCGATTCTGCGAGTCG…
FRIa-Hap3	ATGGCCGTCCGTAATGGTTCTCTGCTCCCTGCTCCATCAACAAGGGAGGAGGAGCAACCTTCATCGGCGATGATCCAACGGAGAGAAGCGCAGGCTACTGTCGAAACCGTGCCTACAAACATCGAAACCACGATCGAACAATCTAACGATCCTCAGTTTTTGAAATCCATCGTCGACTTAACCGCGTTAGCAGCCGCGGTCGACGCCTTCAAACGCCGCTACGACGAACTGCAGAGCCACATGGATTACATCGAGAACGCGATCGACTCCAATCTCAAAACTAACGGCATCATCGAAACCGCCGCCGCGTCGCCTCCTCCGCCGAACAAAACAGCCACGGCGATTGCGTGCCAATCGCCGCCCAAGGAGAAGTCCGAAGCGGAGCGATTCTGCGAGTCG…
FRIa-Hap4	ATGGCCGTCCGTAATGGTTCTCTGCTCCCTGCTCCATCAACAAGGGAGGAGGAGCAACCTTCATCGGCGATGATCCAACGGAGAGAAGCGCAGGCTACTGTCGAAACCGTGCCTACAAACATCGAAACCACGATCGAACAATCTAACGATCCTCAGTTTTTGAAATCCATCGTCGACTTAACCGCGTTAGCAGCCGCAGTCGACGCCTTCAAACGCCGCTACGACGAACTGCAGAGCCACATGGATTACATCGGGAACGCGATCGACTCCAATCTCAAAACTAACGGCATCATCGAAACCGCCGCCGCGTCGCCTCCTCCGCCGAACAAAACAGCCACGGCGGTTGCGTGCCAATCGCCGCCCAAGGAGAAGTCCGAAGCGGAGCGATTCTGCGAGTCG…
FRIa-Hap5	ATGGCCGTCCGTAATGGTTCTCTGCTCCCTGCTCCATCAACAAGGGAGGAGGAGCAACCTTCATCGGCGATGATCCAACGGAGAGAAGCGCAGGCTACTGTCGAAACCGTGCCTACAAACATCGAAACCACGATCGAACAATCTAACGATCCTCAGTTTTTGAAATCCATCGTCGACTTAACCGCGTTAGCAGCCGCAGTCGACGCCTTCAAACGCCGCTACGACGAACTGCAGAGCCACATGGATTACATCGGGAACGCGATCGACTCCAATCTGAAAACTAACGGCATCATCGAAACCGCCGCCGCGTCGCCTCCTCCGCAGAACAAAACAGCCACGGCGATTGCTTGCCAATCGCCGCCCAAGGAGAAGTCCGAAGCGGAGCGATTCTGCGAGTCG…

## Sheet: S6
Table S6: List of primers used in this study
Gene name	Primers (5’->3’)
Gene Cloning
FRIa-F:	ATGGCCTTTCGTAATGGTTCTCTG
FRIa-R:	TTATGAGTTACGAGGAGACCTGAT
FLC2-F:	CAGTATTTAATGCTACAGGTGGT
FLC2-R:	AGAGAATACAACGTTCACCCTTA
Transgenic plant
FRIa-OE-F:	GACCCCGGGGGTACC GCCTTTCGTAATGGTTCTCTG
FRIa-OE-R:	TGTTGATTCAGAATTC TTATGAGTTACGAGGAGACCTGAT
FRIa1-OE-F:	GACCCCGGGGGTACC GCCTTTCGTAATGGTTCTCTG
FRIa1-OE-R:	TGTTGATTCAGAATTC TTATGAGTTACGAGGAGACCTGAT
FRIa2-OE-F:	GACCCCGGGGGTACC GCCTTTCGTAATGGTTCTCTG
FRIa2-OE-R:	TGTTGATTCAGAATTC TTATGAGTTACGAGGAGACCTGAT
FRIa3-OE-F:	GACCCCGGGGGTACC GCCTTTCGTAATGGTTCTCTG
FRIa3-OE-R:	TGTTGATTCAGAATTC TTATGAGTTACGAGGAGACCTGAT
FRIa4-OE-F:	GACCCCGGGGGTACC GCCTTTCGTAATGGTTCTCTG
FRIa4-OE-R:	TGTTGATTCAGAATTC TTATGAGTTACGAGGAGACCTGAT
FRIa5-OE-F:	GACCCCGGGGGTACC GCCTTTCGTAATGGTTCTCTG
FRIa5-OE-R:	TGTTGATTCAGAATTC TTATGAGTTACGAGGAGACCTGAT
FRIa-snp2-OE-F:	CCTCCGCCAAACAAAACAGCCACGGCGATT
FRIa-snp2-OE-R:	CTGTTTTGTTTGGCGGAGGAGGCGACGCGGCGGCGGTT
FRIa-snp5-OE-F:	GGTACTGATGAGATTGTTGGTGCTCTTAAA
FRIa-snp5-OE-R:	AATCTCATCAGTACCACTCTGCCTAATCAA
FRIa-snp7-OE-F:	ACAGCTGCCTCATCTTATTCTCCGATGTACCGCGACCA
FRIa-snp7-OE-R:	GAATAAGATGAGGCAGCTGTTGGTGGCATTTCCATTTC
FRIa-snp8/9-OE-F:	GAAGAACTGTGTATGCGTATGATCATCTGCCTCCAAAT
FRIa-snp8/9-OE-R:	TACGCATACACAGTTCTTCCTAACCCACCAGGTGGAAC
FRIa-InDel2-OE-F:	GAGAGAAGAAGAAGAAGCTTTTGGTTAGTTCTGTGAAA
FRIa-InDel2-OE-R:	AGCTTCTTCTTCTTCTCTCCCTCAGGATCAAACGTCAG
FRIa-InDel3-OE-F:	GTACCGCGACCGAAGCTTCCCTAGTCACAGAGAGGGAG
FRIa-InDel3-OE-R:	GGAAGCTTCGGTCGCGGTACATCGGAGAATAAGATGCG
FRIa-snp8-OE-F:	GGAAGAACTGTGTCTGCGTATGATCATCTG
FRIa-snp8-OE-R:	AGACACAGTTCTTCCTAACCCACCAGGTGG
FRIa-snp9-OE-F:	AAGTGTGTATGCGTATGATCATCTGCCTCCAA
FRIa-snp9-OE-R:	CATACGCATACACACTTCTTCCTAACCCACCA
FRIa-snp10-OE-F:	TGCCATATCGTCTATACAGACATTCACCATCT
FRIa-snp10-OE-R:	GTATAGACGATATGGCATTTGATGTTGCCCAT
RT-qPCR
qPCR-FLC2-F:	AAGTAAGCTTGTGGAATCAAATTCTG
qPCR-FLC2-R:	TCAACATTAGTTCTGTCTTCCTAGCTCTA
qPCR-FRIa-F:	CTAACTTCCTTCCTAAGGATGA
qPCR-FRIa-R:	GTACTTCTTTCGCTGGGTCTAA
qPCR-SVP-F:	AACGCGACGGCGAGACAAGTAAC
qPCR-SVP-R:	AACGCGACGGCGAGACAAGTAAC
qPCR-MAF1-F:	ACCTTCTCCAAACGACGCAAT
qPCR-MAF1-R:	CTTGCCGGAGGCTGAGACAACGA
qPCR-MAF2-F:	ACTTTCTCTAAACGACGCACTGG
qPCR-MAF2-R:	ACCGGAAGAGGAGTTGTAGAGTT
qPCR-MAF3-F:	GATAACATGAGTATAGAGTCCCT
qPCR-MAF3-R:	GGTCTTCAGAAACTCCATCATTA
qPCR-MAF4-F:	AGTAGATATAGTCCAGTGCAAGT
qPCR-MAF4-R:	GTTACAGACAGAGCAGCCTTGAA
qPCR-MAF5-F:	ACTTTCTGTAAACGACGCAATGG
qPCR-MAF5-R:	TAGAGGAAACGATGAGAACAG
qPCR-TUB2-F:	AGGCGTGTGAGTGAGCAGTT
qPCR-TUB2-R:	CATCTCGTCCATTCCTTCACCTGT
qPCR-AtFLC-F:	TGGAGGAAAAGGTTGATGACTGA
qPCR-AtFLC-R:	GGACAAGAAACTGTGACCGCTTC
qPCR-ACTIN2-F:	CTTCTTCCGCTCTTTCTTTCCAAG
qPCR-ACTIN2-R:	GAGCTTCTCCTTGATGTCTCTTAC
ChIP-qPCR
AtFLC-ChIP-e-F:	CTCCAAACGTCGCAACGGTCTC
AtFLC-ChIP-e-R:	TCGCCGGAGGAGAAGCTGTAG
AtFLC-ChIP-f-F:	AGGAAGAACAATGTCGTGAAGAAGC
AtFLC-ChIP-f-R:	CAACAACATCGAGCACGCATCAG
